# Supplementary material for: Flagellin-elicited adaptive immunity suppresses flagellated microbiota and vaccinates against chronic inflammatory diseases
Source: Nat Commun. 2019 Dec 11;10:5650. doi: 10.1038/s41467-019-13538-y (PMC6906489; doi:10.1038/s41467-019-13538-y)
Supplement: Supplementary file 3 — Source data [file 41467_2019_13538_MOESM3_ESM.xlsx]

## Sheet: 1B
	PBS	PBS	PBS	PBS	PBS	PBS	PBS	PBS	PBS	PBS	FliC	FliC	FliC	FliC	FliC	FliC	FliC	FliC	FliC	FliC
0	0.0647	0.0539	0.0966	0.0414	0.1942	0.1534	0.1374	0.1651	0.274	0.1141	0.1538	0.1093	0.108	0.1348	0.1373	0.2855	0.0859	0.0246	0.1018	0.0682
28	0.3127	0.1393	0.1525	0.1229	0.1009	0.0934	0.1193	0.2398	0.7491	0.0993	0.6382	0.8758	0.4057	0.7124	0.7844	1.4647	0.7539	3.0346	0.3801	1.2502
56	0.5612	0.3025	0.2964	0.2903	0.3488	0.3158	0.5291	0.2858	2.2268	0.2805	0.6674	1.9611	0.796	1.6997	1.5843	2.78	0.9615	2.3585	1.3469	0.581

## Sheet: 1C
	PBS	PBS	PBS	PBS	PBS	PBS	PBS	PBS	PBS	PBS	FliC	FliC	FliC	FliC	FliC	FliC	FliC	FliC	FliC	FliC
0	0	0	0	0	0	0	0	0	0	0	0.0072	0.0013	0.0002	0.0017	0.0017	0.0007	0	0	0	0
28	0	0	0.0027	0	0	0	0	0	0	0.0008	0.6427	0.407	0.4293	0.3974	0.5022	1.089	0.4482	0.537	0.3125	0.4921
56	0.0035	0.011	0.0032	3.1225e-17	0.0027	0.0054	0.002	0.0044	0.0127	0.0014	0.4807	0.6041	0.5235	0.9595	0.3939	0.4636	0.3862	0.2702	0.4825	1.2183

## Sheet: 1D
	PBS	PBS	PBS	PBS	PBS	FliC	FliC	FliC	FliC	FliC
0		0.105044		0.0637438		0.141644		0.0695438	0.0904438	0.116444
7	0.139944	0.162844	0.140344	0.179644	0.194844	0.223244	0.116544	0.160144	0.219444	0.0969437
14	0.111713	0.128613	0.134313	0.0650133	0.142213	0.109613	0.695713	1.77901	0.536313	0.119913
21	0.165113	0.112113	0.144513	0.138613	0.138313	1.47891	0.748313	1.15981	0.381813	0.172313
28	0.109713	0.238013	0.0995133	0.0723133	0.114313	1.11061	0.371913	0.853213	0.577313	2.24391
35	0.110513	0.153113	0.0762133	0.0917133	0.144613	0.999313	0.712313	0.736313	0.376913	1.66971
42	0.10885	0.17425	0.17995	0.14275	0.13925	0.58015	0.40885	0.47615	0.86675	1.69455

## Sheet: 1E
	PBS	PBS	PBS	PBS	PBS	FliC	FliC	FliC	FliC	FliC
0		0		0		0.00225625		0	0	0
7	0	0	0	0.00305625	0	0.00915625	0	0	0.0136562	0.00265625
14	0	0.00779375	0.0145938	0.00419375	0.00859375	0.00799375	0.143494	0.317794	0.0781938	0.00589375
21	0.00249375	0.00679375	0.0125938	0.00759375	0.00889375	0.178494	0.117194	0.170594	0.0586938	0.0242937
28	0.00489375	0.0128938	0.00439375	0.00299375	0.00739375	0.136594	0.0356938	0.212794	0.154494
35	0.0102938	0.0102938	0.00599375	0.00369375	0.00809375	0.105394	0.0686937	0.258494	0.0661937	0.287994
42	0.0040625	0.0047625	0.0113625	0.0046625	0.0018625	0.0507625	0.0271625	0.109463	0.118163	0.330263

## Sheet: 1F
WT	WT	TLR5/NLRC4 DKO	TLR5/NLRC4 DKO
PBS	FliC	PBS	FliC
0.5612	0.6674	0.3295	0.6435
0.3025	1.9611	0.1578	0.2463
0.2964	0.796	0.2957	0.3166
0.2903	1.6997	0.1526	0.2339
0.3488	1.5843
0.3158	2.78
0.5291	0.9615
0.2858	2.3585
2.2268	1.3469
0.2805	0.581

## Sheet: 1G
WT	WT	TLR5/NLRC4 DKO	TLR5/NLRC4 DKO
PBS	FliC	PBS	FliC
0.0150333	1.07593	0.0292333	0.771433
0.00693333	0.571033	0.00913333	0.00553333
0.0267333	1.24463	0.0218333	0.110333
0.0115333	0.881233	0.0187333	0.0357333

## Sheet: 1H
WT	WT	TLR5/NLRC4 DKO	TLR5/NLRC4 DKO
PBS	FliC	PBS	FliC
0	1.23286	0	0.00874026
0	1.95397	0	0
0	2.00049	0	0
0	3.93119	0	0.00388456
0			0

## Sheet: 1I
WT	WT	TLR5/NLRC4 DKO	TLR5/NLRC4 DKO
PBS	FliC	PBS	FliC
0.106016	404.338	0.006626	0.616218
0.159024	428.972	0.053008	0.145772
0.13252	449.359	0.649348	0.291544
0.119268	508.821	0.046382	0.29817
0.152398			0.079512

## Sheet: 1J
	PBS	PBS	PBS	PBS	PBS	FliC	FliC	FliC	FliC	FliC
	0.09179	0.28909	0.35059	0.02179	0.14509	0.33739	0.19249	0.08749	0.40449	0.35149
-1	0.32719	0.47029	0.46639	0.29179	0.28909	0.53889	0.34859	0.08819	0.43329	0.23679
1	0	0	0	0.01839	0	0.76449	0.34759	0.40909	0.37869	0.03729
3	0.20139	0.22489	0.23099	0.24359	0.32459	0.85109	0.83159	0.19809	0.31529	0.39539
5	0.20799	0.17889	0.07249	0.08379	0.15809	0.49089	0.45449	0.32739	0.50789	0.32229
9	0.242326	0.327426	0	0	0	0	0.861779	0.0955795	0.737679	0.402679
13	0.369626	0.248426					0.984979	0.436979	0.575579	0.620679
17	0.196226	0	0.600226	0.0119265	0.492926	0.619779	0.845979	0.697079	1.07868	0.724479

## Sheet: 1K
	PBS	PBS	PBS	PBS	PBS	FliC	FliC	FliC	FliC	FliC
	0.00692	0.06732	0.10792	0.00792	0.02472	0.08432	0.03592	0.00912	0.12192	0.12492
-1	0.10202	0.11352	0.12032	0.07092	0.08792	0.15732	0.05202	0.00882	0.08192	0.06822
1	0.01012	0	0.00972	0.00632	0	0.26412	0.08572	0.13332	0.11422	0.00572
3	0.04952	0.04102	0.05412	0.05382	0.07802	0.31292	0.21002	0.12162	0.10202	0.11042
5	0.08632	0.04612	0.01222	0.01842	0.04462	0.18432	0.11892	0.08442	0.11812	0.12112
9	0.181128	0.112428	0.00832823	0	0	0	0.299301	0	0.141001	0.0672011
13	0.150228	0.106428					0.535201	0.193501	0.179401	0.127501
17	0.0221282	0	0.161128	0	0.169728	0.147701	0.317501	0.248601	0.538801	0.249101

[truncated: 76 more sheets: 2D, 2F, 3A, 3B, 3D, 3F, 3G, 4A, 4B, 4C, 4D, 4E, 4F, 4G, 4H, 4I, 4J, 4K, 4L, 4O …]
